# Supplementary material for: Natural selection of immune and metabolic genes associated with health in two lowland Bolivian populations
Source: Proc Natl Acad Sci U S A. 2022 Dec 27;120(1):e2207544120. doi: 10.1073/pnas.2207544120 (PMC9910614; doi:10.1073/pnas.2207544120)
Supplement: Supplementary file 2 — Dataset S01 (XLSX) [file pnas.2207544120.sd01.xlsx]

## Sheet: Sheet1
Dataset S1. Unadmixed Peruvian samples from 1000 Genomes used for selection analyses
Sample	Native American ancestry (RFMix)	European ancestry (RFMix)	African ancestry (RFMix)
HG01992	0.85682	0.14052	0.00265
HG02304	0.87259	0.09218	0.03524
HG02008	0.88113	0.09404	0.02484
HG01923	0.88458	0.11542	0
HG02147	0.88506	0.10847	0.00647
HG01968	0.88601	0.11399	0
HG02104	0.8902	0.10035	0.00945
HG01927	0.89413	0.10587	0
HG01950	0.9057	0.07976	0.01454
HG01926	0.9212	0.05636	0.02245
HG02275	0.92464	0.07536	0
HG02260	0.93377	0.06421	0.00202
HG01572	0.94805	0.05195	0
HG02265	0.95335	0.04665	0
HG02150	0.95362	0.04405	0.00233
HG01938	0.96349	0.03651	0
HG02259	0.97182	0.02818	0
HG02146	0.9723	0.0277	0
HG01974	0.97808	0.02192	0
HG02272	0.97999	0.02001	0
HG01920	0.981	0.019	0
HG02291	0.98403	0.01597	0
HG02266	0.98631	0.0008	0.0129
HG01961	0.99183	0.00817	0
HG02271	0.99692	0.00308	0
HG02105	0.99915	0.00085	0
