# Supplementary material for: Natural selection of immune and metabolic genes associated with health in two lowland Bolivian populations
Source: Proc Natl Acad Sci U S A. 2022 Dec 27;120(1):e2207544120. doi: 10.1073/pnas.2207544120 (PMC9910614; doi:10.1073/pnas.2207544120)
Supplement: Supplementary file 3 — Dataset S02 (XLSX) [file pnas.2207544120.sd02.xlsx]

## Sheet: Sheet1
Dataset S2. Candidate regions with evidence for positive selection (not collapsed)
	hg19		hg38
chromosome	start	end	start	end	PBS outlier	iHS outlier	XP-EHH outlier	FCS outlier
2	98775000	98825000	98158537	98208537	Y	Y	Y	Y
2	98800000	98850000	98183537	98233537	Y	Y	Y	Y
2	98825000	98875000	98208537	98258537	Y	Y	Y	Y
2	98850000	98900000	98233537	98283537	Y	Y	Y	Y
2	105750000	105800000	105133542	105183543	Y	Y	Y	N
2	105775000	105825000	105158543	105208543	Y	Y	Y	N
2	111775000	111825000	111017423	111067423	N	Y	Y	Y
2	111800000	111850000	111042423	111092423	N	Y	Y	Y
2	113900000	113950000	113142423	113192423	N	Y	Y	Y
2	113925000	113975000	113167423	113217423	N	Y	Y	Y
2	133325000	133375000	132567427	132617427	Y	Y	Y	N
3	26350000	26400000	26308509	26358509	Y	N	Y	Y
5	150500000	150550000	151120439	151170439	Y	Y	Y	N
5	150575000	150625000	151195439	151245439	Y	Y	Y	N
5	150575000	150625000	151195439	151245439	Y	Y	Y	N
5	153900000	153950000	154520440	154570440	N	Y	Y	Y
6	30950000	31000000	30982223	31032223	Y	Y	Y	N
6	30950000	31000000	30982223	31032223	Y	Y	Y	N
6	30975000	31025000	31007223	31057223	Y	Y	Y	N
6	70775000	70825000	70065108	70115108	Y	Y	Y	N
6	70950000	71000000	70240297	70290297	Y	Y	Y	N
6	72500000	72550000	71790297	71840297	N	Y	N	Y
6	73100000	73150000	72390298	72440298	Y	Y	N	Y
6	73125000	73175000	72415298	72465298	Y	Y	Y	N
6	73150000	73200000	72440298	72490298	Y	Y	Y	N
6	73675000	73725000	72965277	73015277	N	Y	Y	Y
6	73700000	73750000	72990277	73040277	N	Y	Y	Y
6	73725000	73775000	73015277	73065277	N	Y	Y	Y
9	36700000	36750000	36700003	36750003	Y	Y	Y	N
9	36725000	36775000	36725003	36775003	Y	Y	Y	N
9	107550000	107600000	104787719	104837719	Y	Y	Y	N
10	3050000	3100000	3007808	3057808	Y	N	N	Y
10	3075000	3125000	3032808	3082808	Y	N	N	Y
10	3100000	3150000	3057808	3107808	N	N	Y	Y
10	130325000	130375000	128526736	128576736	N	Y	N	Y
10	130350000	130400000	128551736	128601736	Y	Y	N	Y
14	37150000	37200000	36680795	36730795	Y	Y	N	Y
20	42525000	42575000	43896360	43946360	Y	Y	Y	N
20	42550000	42600000	43921360	43971360	Y	Y	Y	N
