# Supplementary material for: Natural selection of immune and metabolic genes associated with health in two lowland Bolivian populations
Source: Proc Natl Acad Sci U S A. 2022 Dec 27;120(1):e2207544120. doi: 10.1073/pnas.2207544120 (PMC9910614; doi:10.1073/pnas.2207544120)
Supplement: Supplementary file 4 — Dataset S03 (XLSX) [file pnas.2207544120.sd03.xlsx]

## Sheet: Sheet1
Dataset S3. Candidate regions with evidence for positive selection (collapsed)
hg19			hg38
chromosome	start	end	chromosome	start	end
2	98775000	98900000	2	98158537	98283537
2	105750000	105825000	2	105133542	105208543
2	111775000	111850000	2	111017423	111092423
2	113900000	113975000	2	113142423	113217423
2	133325000	133375000	2	132567427	132617427
3	26350000	26400000	3	26308509	26358509
5	150500000	150550000	5	151120439	151170439
5	150575000	150625000	5	151195439	151245439
5	153900000	153950000	5	154520440	154570440
6	30950000	31025000	6	30982223	31057223
6	70775000	70825000	6	70065108	70115108
6	70950000	71000000	6	70240297	70290297
6	72500000	72550000	6	71790297	71840297
6	73100000	73200000	6	72390298	72490298
6	73675000	73775000	6	72965277	73065277
9	36700000	36775000	9	36700003	36775003
9	107550000	107600000	9	104787719	104837719
10	3050000	3150000	10	3007808	3107808
10	130325000	130400000	10	128526736	128601736
14	37150000	37200000	14	36680795	36730795
20	42525000	42600000	20	43896360	43971360
