# Supplementary material for: Natural selection of immune and metabolic genes associated with health in two lowland Bolivian populations
Source: Proc Natl Acad Sci U S A. 2022 Dec 27;120(1):e2207544120. doi: 10.1073/pnas.2207544120 (PMC9910614; doi:10.1073/pnas.2207544120)
Supplement: Supplementary file 5 — Dataset S04 (XLSX) [file pnas.2207544120.sd04.xlsx]

## Sheet: Sheet1
Dataset S4. Parameters used for demographic modeling
Parameter type	Parameter	Value	Range	Reference
Fixed	CHB current population size	98000		Reynolds et al. 2019, PNAS
Fixed	PEL current population size	30000		Browning et al. 2018, PLoS Genetics
Fixed	Timing of out of Africa bottleneck	2040 generations ago		Browning et al. 2018, PLoS Genetics
Fixed	Population growth rates	0.0048		Browning et al. 2018, PLoS Genetics
Fixed	Divergence time between PEL/Tsimane lineage and CHB	920 generations ago		Browning et al. 2018, PLoS Genetics
Open	Divergence time between PEL and Tsimane		400-800 generations ago	Reynolds et al. 2019, PNAS
Open	Timing of Tsimane bottleneck		5-25 generations ago	Reynolds et al. 2019, PNAS
Open	Tsimane current population size		100-30000	Reynolds et al. 2019, PNAS
Open	Tsimane population size before bottleneck		50-20000	Reynolds et al. 2019, PNAS
