# Supplementary material for: Natural selection of immune and metabolic genes associated with health in two lowland Bolivian populations
Source: Proc Natl Acad Sci U S A. 2022 Dec 27;120(1):e2207544120. doi: 10.1073/pnas.2207544120 (PMC9910614; doi:10.1073/pnas.2207544120)
Supplement: Supplementary file 6 — Dataset S05 (XLSX) [file pnas.2207544120.sd05.xlsx]

## Sheet: Sheet1
Dataset S5. Genes overlapping or near candidate regions
Candidate region coordinates (hg19)			Gene coordinates (hg19)
Chromosome	Start	End	Chromosome	Start	End	Ensembl ID	Name	Info
2	98775000	98900000	2	98703579	98929762	ENSG00000168658	VWA3B	gene and candidate region overlap
2	111775000	111850000	2	111490150	111875799	ENSG00000153093	ACOXL	gene and candidate region overlap
2	113900000	113975000	2	113914902	113966973	ENSG00000125637	PSD4	gene and candidate region overlap
2	113900000	113975000	2	113973574	114036527	ENSG00000125618	PAX8	gene and candidate region overlap
2	133325000	133375000	2	133174147	133404132	ENSG00000183840	GPR39	gene and candidate region overlap
5	150500000	150550000	5	150480273	150537443	ENSG00000197043	ANXA6	gene and candidate region overlap
5	150575000	150625000	5	150560613	150603706	ENSG00000198624	CCDC69	gene and candidate region overlap
5	150575000	150625000	5	150591711	150650001	ENSG00000196743	GM2A	gene and candidate region overlap
6	30950000	31025000	6	30951495	30957680	ENSG00000204544	MUC21	gene and candidate region overlap
6	30950000	31025000	6	30978251	31003179	ENSG00000261272	MUC22	gene and candidate region overlap
6	70775000	70825000	6	70576463	70919679	ENSG00000082293	COL19A1	gene and candidate region overlap
6	70950000	71000000	6	70924764	71012786	ENSG00000112280	COL9A1	gene and candidate region overlap
6	73100000	73200000	6	72596406	73112845	ENSG00000079841	RIMS1	gene and candidate region overlap
6	73675000	73775000	6	73331520	73908574	ENSG00000185760	KCNQ5	gene and candidate region overlap
9	107550000	107600000	9	107543283	107690518	ENSG00000165029	ABCA1	gene and candidate region overlap
10	3050000	3150000	10	3108525	3179904	ENSG00000067057	PFKP	gene and candidate region overlap
14	37150000	37200000	14	37147636	37642071	ENSG00000183032	SLC25A21	gene and candidate region overlap
20	42525000	42600000	20	42543504	42698256	ENSG00000124191	TOX2	gene and candidate region overlap
2	98775000	98900000	2	98697852	99222468	ENSG00000222000	AC092675.3	gene +/- 250kb and candidate region overlap
2	98775000	98900000	2	98712618	99265064	ENSG00000144191	CNGA3	gene +/- 250kb and candidate region overlap
2	98775000	98900000	2	98811317	99460853	ENSG00000040933	INPP4A	gene +/- 250kb and candidate region overlap
2	98775000	98900000	2	98122799	98862388	ENSG00000075568	TMEM131	gene +/- 250kb and candidate region overlap
2	98775000	98900000	2	98453579	99179762	ENSG00000168658	VWA3B	gene +/- 250kb and candidate region overlap
2	105750000	105825000	2	105404441	105966418	ENSG00000135972	MRPS9	gene +/- 250kb and candidate region overlap
2	105750000	105825000	2	105608200	106109924	ENSG00000135973	GPR45	gene +/- 250kb and candidate region overlap
2	105750000	105825000	2	105617759	106119601	ENSG00000268556	AC012360.1	gene +/- 250kb and candidate region overlap
2	105750000	105825000	2	105630871	106196491	ENSG00000135966	TGFBRAP1	gene +/- 250kb and candidate region overlap
2	105750000	105825000	2	105632490	106132585	ENSG00000268809	AC012360.2	gene +/- 250kb and candidate region overlap
2	105750000	105825000	2	105703816	106215668	ENSG00000135974	C2orf49	gene +/- 250kb and candidate region overlap
2	105750000	105825000	2	105724169	106304970	ENSG00000115641	FHL2	gene +/- 250kb and candidate region overlap
2	111775000	111850000	2	111240150	112125799	ENSG00000153093	ACOXL	gene +/- 250kb and candidate region overlap
2	111775000	111850000	2	111626955	112176024	ENSG00000153094	BCL2L11	gene +/- 250kb and candidate region overlap
2	113900000	113975000	2	113420548	113926459	ENSG00000125571	IL37	gene +/- 250kb and candidate region overlap
2	113900000	113975000	2	113480780	113993242	ENSG00000136688	IL36G	gene +/- 250kb and candidate region overlap
2	113900000	113975000	2	113513038	114015621	ENSG00000136694	IL36A	gene +/- 250kb and candidate region overlap
2	113900000	113975000	2	113529668	114060444	ENSG00000136696	IL36B	gene +/- 250kb and candidate region overlap
2	113900000	113975000	2	113566215	114072959	ENSG00000136695	IL36RN	gene +/- 250kb and candidate region overlap
2	113900000	113975000	2	113575547	114083427	ENSG00000136697	IL1F10	gene +/- 250kb and candidate region overlap
2	113900000	113975000	2	113614791	114141593	ENSG00000136689	IL1RN	gene +/- 250kb and candidate region overlap
2	113900000	113975000	2	113664902	114216973	ENSG00000125637	PSD4	gene +/- 250kb and candidate region overlap
2	113900000	113975000	2	113723574	114286527	ENSG00000125618	PAX8	gene +/- 250kb and candidate region overlap
2	113900000	113975000	2	113945268	114503766	ENSG00000136682	CBWD2	gene +/- 250kb and candidate region overlap
2	113900000	113975000	2	113954992	114455429	ENSG00000238091	AC016745.1	gene +/- 250kb and candidate region overlap
2	133325000	133375000	2	132924147	133654132	ENSG00000183840	GPR39	gene +/- 250kb and candidate region overlap
2	133325000	133375000	2	133152426	133679152	ENSG00000150551	LYPD1	gene +/- 250kb and candidate region overlap
2	133325000	133375000	2	133179374	134576034	ENSG00000176771	NCKAP5	gene +/- 250kb and candidate region overlap
5	150500000	150550000	5	149976085	150530298	ENSG00000237693	IRGM	gene +/- 250kb and candidate region overlap
5	150500000	150550000	5	150023954	150534545	ENSG00000145908	ZNF300	gene +/- 250kb and candidate region overlap
5	150500000	150550000	5	150150124	150658554	ENSG00000211445	GPX3	gene +/- 250kb and candidate region overlap
5	150500000	150550000	5	150159506	150723138	ENSG00000145901	TNIP1	gene +/- 250kb and candidate region overlap
5	150500000	150550000	5	150230273	150787443	ENSG00000197043	ANXA6	gene +/- 250kb and candidate region overlap
5	150500000	150550000	5	150310613	150853706	ENSG00000198624	CCDC69	gene +/- 250kb and candidate region overlap
5	150500000	150550000	5	150341711	150900001	ENSG00000196743	GM2A	gene +/- 250kb and candidate region overlap
5	150500000	150550000	5	150406323	150933327	ENSG00000186334	SLC36A3	gene +/- 250kb and candidate region overlap
5	150500000	150550000	5	150444539	150977151	ENSG00000186335	SLC36A2	gene +/- 250kb and candidate region overlap
5	150575000	150625000	5	150150124	150658554	ENSG00000211445	GPX3	gene +/- 250kb and candidate region overlap
5	150575000	150625000	5	150159506	150723138	ENSG00000145901	TNIP1	gene +/- 250kb and candidate region overlap
5	150575000	150625000	5	150230273	150787443	ENSG00000197043	ANXA6	gene +/- 250kb and candidate region overlap
5	150575000	150625000	5	150310613	150853706	ENSG00000198624	CCDC69	gene +/- 250kb and candidate region overlap
5	150575000	150625000	5	150341711	150900001	ENSG00000196743	GM2A	gene +/- 250kb and candidate region overlap
5	150575000	150625000	5	150406323	150933327	ENSG00000186334	SLC36A3	gene +/- 250kb and candidate region overlap
5	150575000	150625000	5	150444539	150977151	ENSG00000186335	SLC36A2	gene +/- 250kb and candidate region overlap
5	150575000	150625000	5	150566607	151121942	ENSG00000123643	SLC36A1	gene +/- 250kb and candidate region overlap
5	153900000	153950000	5	153320290	154050544	ENSG00000164574	GALNT10	gene +/- 250kb and candidate region overlap
5	153900000	153950000	5	153575517	154090614	ENSG00000164576	SAP30L	gene +/- 250kb and candidate region overlap
5	153900000	153950000	5	153604532	154107824	ENSG00000113196	HAND1	gene +/- 250kb and candidate region overlap
5	153900000	153950000	5	153842462	154447167	ENSG00000155506	LARP1	gene +/- 250kb and candidate region overlap
5	153900000	153950000	5	153948051	154488812	ENSG00000170271	FAXDC2	gene +/- 250kb and candidate region overlap
6	30950000	31025000	6	30445486	30960510	ENSG00000137312	FLOT1	gene +/- 250kb and candidate region overlap
6	30950000	31025000	6	30460976	30962331	ENSG00000137331	IER3	gene +/- 250kb and candidate region overlap
6	30950000	31025000	6	30594198	31117933	ENSG00000204580	DDR1	gene +/- 250kb and candidate region overlap
6	30950000	31025000	6	30625961	31131883	ENSG00000213780	GTF2H4	gene +/- 250kb and candidate region overlap
6	30950000	31025000	6	30626019	31144236	ENSG00000137411	VARS2	gene +/- 250kb and candidate region overlap
6	30950000	31025000	6	30649130	31149952	ENSG00000196260	SFTA2	gene +/- 250kb and candidate region overlap
6	30950000	31025000	6	30658749	31171998	ENSG00000168631	DPCR1	gene +/- 250kb and candidate region overlap
6	30950000	31025000	6	30701495	31207680	ENSG00000204544	MUC21	gene +/- 250kb and candidate region overlap
6	30950000	31025000	6	30728251	31253179	ENSG00000261272	MUC22	gene +/- 250kb and candidate region overlap
6	30950000	31025000	6	30829000	31330336	ENSG00000204542	C6orf15	gene +/- 250kb and candidate region overlap
6	30950000	31025000	6	30832527	31357869	ENSG00000204540	PSORS1C1	gene +/- 250kb and candidate region overlap
6	30950000	31025000	6	30832867	31338223	ENSG00000204539	CDSN	gene +/- 250kb and candidate region overlap
6	30950000	31025000	6	30855313	31357127	ENSG00000204538	PSORS1C2	gene +/- 250kb and candidate region overlap
6	30950000	31025000	6	30860216	31376015	ENSG00000204536	CCHCR1	gene +/- 250kb and candidate region overlap
6	30950000	31025000	6	30876319	31384936	ENSG00000137310	TCF19	gene +/- 250kb and candidate region overlap
6	30950000	31025000	6	30882119	31398508	ENSG00000204531	POU5F1	gene +/- 250kb and candidate region overlap
6	30950000	31025000	6	30915537	31421745	ENSG00000206344	HCG27	gene +/- 250kb and candidate region overlap
6	30950000	31025000	6	30986526	31489907	ENSG00000204525	HLA-C	gene +/- 250kb and candidate region overlap
6	70775000	70825000	6	70326463	71169679	ENSG00000082293	COL19A1	gene +/- 250kb and candidate region overlap
6	70775000	70825000	6	70674764	71262786	ENSG00000112280	COL9A1	gene +/- 250kb and candidate region overlap
6	70950000	71000000	6	70326463	71169679	ENSG00000082293	COL19A1	gene +/- 250kb and candidate region overlap
6	70950000	71000000	6	70674764	71262786	ENSG00000112280	COL9A1	gene +/- 250kb and candidate region overlap
6	70950000	71000000	6	70872644	71520877	ENSG00000082269	FAM135A	gene +/- 250kb and candidate region overlap
6	72500000	72550000	6	72346406	73362845	ENSG00000079841	RIMS1	gene +/- 250kb and candidate region overlap
6	73100000	73200000	6	72346406	73362845	ENSG00000079841	RIMS1	gene +/- 250kb and candidate region overlap
6	73100000	73200000	6	73081520	74158574	ENSG00000185760	KCNQ5	gene +/- 250kb and candidate region overlap
6	73675000	73775000	6	73669469	74222919	ENSG00000243501	RP11-257K9.8	gene +/- 250kb and candidate region overlap
6	73675000	73775000	6	73683267	74185493	ENSG00000256980	KHDC1L	gene +/- 250kb and candidate region overlap
6	73675000	73775000	6	73701037	74270088	ENSG00000135314	KHDC1	gene +/- 250kb and candidate region overlap
6	73675000	73775000	6	73081520	74158574	ENSG00000185760	KCNQ5	gene +/- 250kb and candidate region overlap
9	36700000	36775000	9	36086393	36737545	ENSG00000137075	RNF38	gene +/- 250kb and candidate region overlap
9	36700000	36775000	9	36322859	36927678	ENSG00000165304	MELK	gene +/- 250kb and candidate region overlap
9	36700000	36775000	9	36583272	37284103	ENSG00000196092	PAX5	gene +/- 250kb and candidate region overlap
9	107550000	107600000	9	107081449	107582411	ENSG00000186943	OR13C8	gene +/- 250kb and candidate region overlap
9	107550000	107600000	9	107110650	107611788	ENSG00000255800	OR13C5	gene +/- 250kb and candidate region overlap
9	107550000	107600000	9	107116924	107617951	ENSG00000257019	OR13C2	gene +/- 250kb and candidate region overlap
9	107550000	107600000	9	107129529	107630485	ENSG00000136839	OR13C9	gene +/- 250kb and candidate region overlap
9	107550000	107600000	9	107206660	107707766	ENSG00000179055	OR13D1	gene +/- 250kb and candidate region overlap
9	107550000	107600000	9	107259969	107772403	ENSG00000136783	NIPSNAP3A	gene +/- 250kb and candidate region overlap
9	107550000	107600000	9	107276438	107789738	ENSG00000165028	NIPSNAP3B	gene +/- 250kb and candidate region overlap
9	107550000	107600000	9	107293283	107940518	ENSG00000165029	ABCA1	gene +/- 250kb and candidate region overlap
10	3050000	3150000	10	2858525	3429904	ENSG00000067057	PFKP	gene +/- 250kb and candidate region overlap
10	3050000	3150000	10	2929920	3465003	ENSG00000107959	PITRM1	gene +/- 250kb and candidate region overlap
14	37150000	37200000	14	36735602	37240354	ENSG00000136352	NKX2-1	gene +/- 250kb and candidate region overlap
14	37150000	37200000	14	36799784	37301812	ENSG00000136327	NKX2-8	gene +/- 250kb and candidate region overlap
14	37150000	37200000	14	36876773	37398920	ENSG00000198807	PAX9	gene +/- 250kb and candidate region overlap
14	37150000	37200000	14	36692493	37233034	ENSG00000229415	SFTA3	gene +/- 250kb and candidate region overlap
14	37150000	37200000	14	36897636	37892071	ENSG00000183032	SLC25A21	gene +/- 250kb and candidate region overlap
20	42525000	42600000	20	41969571	42525936	ENSG00000101052	IFT52	gene +/- 250kb and candidate region overlap
20	42525000	42600000	20	42045754	42595136	ENSG00000101057	MYBL2	gene +/- 250kb and candidate region overlap
20	42525000	42600000	20	42104804	42605638	ENSG00000124196	GTSF1L	gene +/- 250kb and candidate region overlap
20	42525000	42600000	20	42293504	42948256	ENSG00000124191	TOX2	gene +/- 250kb and candidate region overlap
20	42525000	42600000	20	42490335	43066218	ENSG00000149596	JPH2	gene +/- 250kb and candidate region overlap
20	42525000	42600000	20	42575136	43089431	ENSG00000132823	OSER1	gene +/- 250kb and candidate region overlap
