# Supplementary material for: Natural selection of immune and metabolic genes associated with health in two lowland Bolivian populations
Source: Proc Natl Acad Sci U S A. 2022 Dec 27;120(1):e2207544120. doi: 10.1073/pnas.2207544120 (PMC9910614; doi:10.1073/pnas.2207544120)
Supplement: Supplementary file 7 — Dataset S06 (XLSX) [file pnas.2207544120.sd06.xlsx]

## Sheet: Sheet1
Dataset S6. Enrichment of genes that overlap candidate regions for trait associations in published GWAS
Citation	Trait	Immune-related	Enrichment p-value	Adjusted p-value
Kichaev G (2018) Am J Hum Genet	Height	N	0.712369	0.712369
Kichaev G (2018) Am J Hum Genet	White blood cell count	Y	0.00248241	0.0146053
Kichaev G (2018) Am J Hum Genet	Eosinophil counts	Y	0.105821	0.122101
http://www.nealelab.is/uk-biobank	Eosinophil percentage	Y	0.0417892	0.0569853
Kichaev G (2018) Am J Hum Genet	Red cell distribution width	Y	0.0017008	0.0146053
http://www.nealelab.is/uk-biobank	Monocyte counts	Y	0.0266595	0.0444324
http://www.nealelab.is/uk-biobank	Lymphocyte counts	Y	0.0076179	0.0190448
Kichaev G (2018) Am J Hum Genet	Heel bone mineral density	N	0.14181	0.151939
Kichaev G (2018) Am J Hum Genet	BMI	N	0.036913	0.0553694
Willer CJ (2013) Nat Genet	Total cholesterol	N	0.00449924	0.0146053
Kichaev G (2018) Am J Hum Genet	Red blood cell count	Y	0.00458325	0.0146053
Kichaev G (2018) Am J Hum Genet	Mean corpuscular hemoglobin	Y	0.021935	0.0411281
http://www.nealelab.is/uk-biobank	Lymphocyte percentage	Y	0.00486842	0.0146053
Kou I (2019) Nat Commun	Adolescent idiopathic scoliosis	N	0.0138112	0.0295955
Yin X (2021) Ann Rheum Dis	Systemic lupus erythematosus	Y	0.0895824	0.111978
