# Supplementary material for: Natural selection of immune and metabolic genes associated with health in two lowland Bolivian populations
Source: Proc Natl Acad Sci U S A. 2022 Dec 27;120(1):e2207544120. doi: 10.1073/pnas.2207544120 (PMC9910614; doi:10.1073/pnas.2207544120)
Supplement: Supplementary file 8 — Dataset S07 (XLSX) [file pnas.2207544120.sd07.xlsx]

## Sheet: Sheet1
Dataset S7. Sample sizes and demographic overview for the phenotypic dataset
Trait	Observations	Unique individuals	Proportion of male participants	Average age of participants at sample	Minimum age	Maximum age
Weight	6433	1232	0.493393	53.119	13.6591	92.6324
Body fat	6148	1230	0.493819	52.9471	13.6591	92.6324
Waist circumference	3620	1225	0.496133	55.8987	21.0349	92.6324
Body mass index	6379	1232	0.494435	53.1172	13.6591	92.6324
Systolic blood pressure	6457	1233	0.494192	53.1553	13.6591	92.6324
Diastolic blood pressure	6451	1233	0.494032	53.136	13.6591	92.6324
Total cholesterol	2806	1168	0.498218	55.6357	11.8056	94.1574
HDL cholesterol	2687	1166	0.49907	55.8112	11.8056	94.1574
Glucose	2998	1169	0.498332	55.8875	32.961	94.1574
Triglycerides	2855	1170	0.497373	55.643	11.8056	94.1574
LDL cholesterol	2600	1155	0.499615	55.724	11.8056	94.1574
Hemoglobin	6444	1231	0.496896	53.7668	11.8056	92.6324
Leukocytes (proportion)	6421	1229	0.496496	53.7711	11.8056	92.6324
Eosinophils (proportion)	6027	1227	0.49859	53.6439	11.8056	92.6324
Lymphocytes (proportion)	6033	1227	0.498591	53.6438	11.8056	92.6324
Monocytes (proportion)	6040	1227	0.498675	53.6552	11.8056	92.6324
Neutrophils (proportion)	6043	1227	0.498759	53.654	11.8056	92.6324
Neutrophils (total)	6005	1227	0.498751	53.6585	11.8056	92.6324
Lymphocytes (total)	5996	1227	0.498499	53.6509	11.8056	92.6324
Eosinophils (total)	5988	1227	0.498497	53.6489	11.8056	92.6324
Leukocytes (total)	6421	1229	0.496496	53.7711	11.8056	92.6324
