# Supplementary material for: Natural selection of immune and metabolic genes associated with health in two lowland Bolivian populations
Source: Proc Natl Acad Sci U S A. 2022 Dec 27;120(1):e2207544120. doi: 10.1073/pnas.2207544120 (PMC9910614; doi:10.1073/pnas.2207544120)
Supplement: Supplementary file 9 — Dataset S08 (XLSX) [file pnas.2207544120.sd08.xlsx]

## Sheet: Sheet1
Dataset S8. Significant results from linear mixed effects models testing for eQTL in candidate regions. NAs denote loci that were not tested because they failed our population-specific minor allele frequency filters of 5%.
Predictor variable	Beta	P-value	Gene	dbSNP	Chromosome	Location (hg38)	Reference allele	Alternate allele	Population	Reference allele frequency
Genotype	-0.218301	5.28382e-08	PSD4	rs17624213	chr2	113175670	G	T	Moseten	0.5625
Age	0.00297457	0.202907	PSD4	rs17624213	chr2	113175670	G	T	Moseten	0.5625
Sex	0.0617156	0.231427	PSD4	rs17624213	chr2	113175670	G	T	Moseten	0.5625
Genotype	-0.204428	0.0442756	PSD4	rs17624213	chr2	113175670	G	T	Tsimane	0.827922
Age	-0.00770188	0.361462	PSD4	rs17624213	chr2	113175670	G	T	Tsimane	0.827922
Sex	-0.0632365	0.61553	PSD4	rs17624213	chr2	113175670	G	T	Tsimane	0.827922
Genotype	0.224517	0.0462643	TOX2	rs72626531	chr20	43923846	G	A	Moseten	0.568182
Age	0.00224169	0.816091	TOX2	rs72626531	chr20	43923846	G	A	Moseten	0.568182
Sex	-0.353261	0.0367906	TOX2	rs72626531	chr20	43923846	G	A	Moseten	0.568182
Genotype	-0.351656	8.57423e-05	TOX2	rs72626531	chr20	43923846	G	A	Tsimane	0.568182
Age	-0.0118511	0.147725	TOX2	rs72626531	chr20	43923846	G	A	Tsimane	0.568182
Sex	0.00527057	0.965138	TOX2	rs72626531	chr20	43923846	G	A	Tsimane	0.568182
