# Supplementary material for: Natural selection of immune and metabolic genes associated with health in two lowland Bolivian populations
Source: Proc Natl Acad Sci U S A. 2022 Dec 27;120(1):e2207544120. doi: 10.1073/pnas.2207544120 (PMC9910614; doi:10.1073/pnas.2207544120)
Supplement: Supplementary file 10 — Dataset S09 (XLSX) [file pnas.2207544120.sd09.xlsx]

## Sheet: Sheet1
Dataset S9. Significant results from linear mixed effects models testing for genotype-phenotype associations in candidate regions
Chromosome	Location (hg38)	Minor allele	Major allele	Minor allele frequency	Effect size (beta)	Effect size (se)	P-value	Trait	Adjusted p-value	Sample
chr5	151135958	C	T	0.062	9.81224	2.47357	7.47e-05	Total cholesterol	0.0891098	Tsimane and Moseten
chr14	36702706	A	G	0.08	3.30648	0.835571	7.77e-05	Glucose	0.0863688	Tsimane only
chr14	36702746	T	C	0.08	3.30648	0.835571	7.77e-05	Glucose	0.0863688	Tsimane only
chr9	104792253	T	C	0.052	3.74623	0.669588	2.45e-08	HDL	0.000136039	Tsimane only
chr9	104794135	G	A	0.052	3.74623	0.669588	2.45e-08	HDL	0.000136039	Tsimane only
chr9	104794136	C	A	0.052	3.74623	0.669588	2.45e-08	HDL	0.000136039	Tsimane only
chr9	104815767	G	C	0.051	3.7086	0.680351	5.49e-08	HDL	0.000136039	Tsimane only
chr9	104800276	G	A	0.052	3.65646	0.673603	6.24e-08	HDL	0.000136039	Tsimane only
chr9	104800523	T	C	0.052	3.65646	0.673603	6.24e-08	HDL	0.000136039	Tsimane only
chr9	104801796	G	A	0.052	3.65646	0.673603	6.24e-08	HDL	0.000136039	Tsimane only
chr9	104802565	T	C	0.052	3.65646	0.673603	6.24e-08	HDL	0.000136039	Tsimane only
chr9	104807056	T	C	0.052	3.65646	0.673603	6.24e-08	HDL	0.000136039	Tsimane only
chr9	104808433	G	C	0.052	3.68364	0.678622	6.24e-08	HDL	0.000136039	Tsimane only
chr9	104809094	G	A	0.052	3.65646	0.673603	6.24e-08	HDL	0.000136039	Tsimane only
chr9	104790414	A	G	0.052	3.66598	0.679588	7.51e-08	HDL	0.000136039	Tsimane only
chr9	104790643	G	A	0.052	3.66598	0.679588	7.51e-08	HDL	0.000136039	Tsimane only
chr9	104790658	G	A	0.052	3.66598	0.679588	7.51e-08	HDL	0.000136039	Tsimane only
chr9	104790904	G	A	0.052	3.66598	0.679588	7.51e-08	HDL	0.000136039	Tsimane only
chr9	104791197	T	A	0.052	3.66598	0.679588	7.51e-08	HDL	0.000136039	Tsimane only
chr9	104791243	G	A	0.052	3.66598	0.679588	7.51e-08	HDL	0.000136039	Tsimane only
chr9	104791788	T	C	0.052	3.66598	0.679588	7.51e-08	HDL	0.000136039	Tsimane only
chr9	104792240	C	T	0.052	3.66598	0.679588	7.51e-08	HDL	0.000136039	Tsimane only
chr9	104792464	T	A	0.052	3.66598	0.679588	7.51e-08	HDL	0.000136039	Tsimane only
chr9	104792547	G	T	0.052	3.66598	0.679588	7.51e-08	HDL	0.000136039	Tsimane only
chr9	104793025	A	G	0.052	3.66598	0.679588	7.51e-08	HDL	0.000136039	Tsimane only
chr9	104793430	G	C	0.052	3.66598	0.679588	7.51e-08	HDL	0.000136039	Tsimane only
chr9	104794068	C	T	0.052	3.66598	0.679588	7.51e-08	HDL	0.000136039	Tsimane only
chr9	104802395	C	T	0.052	3.66598	0.679588	7.51e-08	HDL	0.000136039	Tsimane only
chr9	104802558	T	C	0.052	3.66598	0.679588	7.51e-08	HDL	0.000136039	Tsimane only
chr9	104811476	A	G	0.052	3.66598	0.679588	7.51e-08	HDL	0.000136039	Tsimane only
chr9	104818199	T	C	0.051	3.3846	0.6666	4.11e-07	HDL	0.000717914	Tsimane only
chr9	104822735	C	G	0.051	3.26633	0.678288	1.55e-06	HDL	0.00204889	Tsimane only
chr9	104823957	A	C	0.051	3.26633	0.678288	1.55e-06	HDL	0.00204889	Tsimane only
chr9	104825752	T	C	0.051	3.26633	0.678288	1.55e-06	HDL	0.00204889	Tsimane only
chr9	104828743	T	C	0.051	3.26633	0.678288	1.55e-06	HDL	0.00204889	Tsimane only
chr9	104829197	A	G	0.051	3.26633	0.678288	1.55e-06	HDL	0.00204889	Tsimane only
chr9	104833820	C	T	0.051	3.26633	0.678288	1.55e-06	HDL	0.00204889	Tsimane only
chr9	104837109	A	G	0.051	3.26633	0.678288	1.55e-06	HDL	0.00204889	Tsimane only
chr9	104813965	A	G	0.061	2.99318	0.625626	1.81e-06	HDL	0.00232961	Tsimane only
chr9	104794136	C	A	0.058	2.85781	0.617147	3.82e-06	HDL	0.0159769	Tsimane and Moseten
chr9	104794135	G	A	0.058	2.85873	0.622135	4.53e-06	HDL	0.0159769	Tsimane and Moseten
chr9	104815767	G	C	0.056	2.90767	0.637163	5.26e-06	HDL	0.0159769	Tsimane and Moseten
chr9	104801796	G	A	0.058	2.84667	0.628329	6.14e-06	HDL	0.0159769	Tsimane and Moseten
chr9	104809094	G	A	0.058	2.84667	0.628329	6.14e-06	HDL	0.0159769	Tsimane and Moseten
chr9	104808433	G	C	0.057	2.85884	0.631902	6.33e-06	HDL	0.0159769	Tsimane and Moseten
chr9	104793025	A	G	0.056	2.87255	0.636572	6.68e-06	HDL	0.0159769	Tsimane and Moseten
chr9	104794068	C	T	0.056	2.87255	0.636572	6.68e-06	HDL	0.0159769	Tsimane and Moseten
chr9	104802558	T	C	0.056	2.87255	0.636572	6.68e-06	HDL	0.0159769	Tsimane and Moseten
chr9	104792253	T	C	0.058	2.78351	0.618903	7.17e-06	HDL	0.0159769	Tsimane and Moseten
chr9	104790414	A	G	0.057	2.82537	0.630727	7.79e-06	HDL	0.0159769	Tsimane and Moseten
chr9	104790643	G	A	0.057	2.82537	0.630727	7.79e-06	HDL	0.0159769	Tsimane and Moseten
chr9	104790658	G	A	0.057	2.82537	0.630727	7.79e-06	HDL	0.0159769	Tsimane and Moseten
chr9	104790904	G	A	0.057	2.82537	0.630727	7.79e-06	HDL	0.0159769	Tsimane and Moseten
chr9	104791197	T	A	0.057	2.82537	0.630727	7.79e-06	HDL	0.0159769	Tsimane and Moseten
chr9	104791243	G	A	0.057	2.82537	0.630727	7.79e-06	HDL	0.0159769	Tsimane and Moseten
chr9	104791788	T	C	0.057	2.82537	0.630727	7.79e-06	HDL	0.0159769	Tsimane and Moseten
chr9	104792240	C	T	0.057	2.82537	0.630727	7.79e-06	HDL	0.0159769	Tsimane and Moseten
chr9	104792464	T	A	0.057	2.82537	0.630727	7.79e-06	HDL	0.0159769	Tsimane and Moseten
chr9	104793430	G	C	0.057	2.82537	0.630727	7.79e-06	HDL	0.0159769	Tsimane and Moseten
chr9	104800276	G	A	0.058	2.79276	0.625079	8.23e-06	HDL	0.0159769	Tsimane and Moseten
chr9	104807056	T	C	0.058	2.79276	0.625079	8.23e-06	HDL	0.0159769	Tsimane and Moseten
chr9	104822735	C	G	0.051	2.99096	0.67171	8.82e-06	HDL	0.0159769	Tsimane and Moseten
chr9	104829197	A	G	0.051	2.99096	0.67171	8.82e-06	HDL	0.0159769	Tsimane and Moseten
chr9	104792547	G	T	0.056	2.7787	0.63283	1.17e-05	HDL	0.0190745	Tsimane and Moseten
chr9	104802395	C	T	0.056	2.7787	0.63283	1.17e-05	HDL	0.0190745	Tsimane and Moseten
chr9	104811476	A	G	0.056	2.7787	0.63283	1.17e-05	HDL	0.0190745	Tsimane and Moseten
chr9	104800523	T	C	0.058	2.70536	0.621782	1.41e-05	HDL	0.0194277	Tsimane and Moseten
chr9	104802565	T	C	0.058	2.70536	0.621782	1.41e-05	HDL	0.0194277	Tsimane and Moseten
chr9	104823957	A	C	0.052	2.91588	0.670837	1.43e-05	HDL	0.0194277	Tsimane and Moseten
chr9	104825752	T	C	0.052	2.91588	0.670837	1.43e-05	HDL	0.0194277	Tsimane and Moseten
chr9	104828743	T	C	0.052	2.91588	0.670837	1.43e-05	HDL	0.0194277	Tsimane and Moseten
chr9	104837109	A	G	0.052	2.91588	0.670837	1.43e-05	HDL	0.0194277	Tsimane and Moseten
chr9	104833820	C	T	0.052	2.84441	0.665786	2e-05	HDL	0.0264373	Tsimane and Moseten
chr9	104808960	C	T	0.115	2.13033	0.498783	2.02e-05	HDL	0.0253324	Tsimane only
chr9	104818199	T	C	0.056	2.66909	0.629931	2.34e-05	HDL	0.0301176	Tsimane and Moseten
chr9	104801156	G	A	0.117	2.10402	0.502071	2.88e-05	HDL	0.0352145	Tsimane only
chr9	104813965	A	G	0.067	2.45347	0.586737	2.99e-05	HDL	0.0374969	Tsimane and Moseten
chr9	104837200	C	T	0.085	2.09986	0.529937	7.62e-05	HDL	0.0863688	Tsimane only
chr6	31039813	T	C	0.359	124.475	31.4208	7.54e-05	Lymphocytes (total)	0.0863688	Tsimane only
chr6	31039813	T	C	0.359	119.764	30.3138	7.88e-05	Lymphocytes (total)	0.0917626	Tsimane and Moseten
chr5	151135958	C	T	0.061	22.8514	4.38726	2.04e-07	Triglycerides	0.00689617	Tsimane and Moseten
chr5	151134177	C	A	0.062	22.421	4.35599	2.82e-07	Triglycerides	0.00689617	Tsimane and Moseten
chr5	151134177	C	A	0.056	22.6909	4.64843	1.11e-06	Triglycerides	0.00180963	Tsimane only
chr5	151135958	C	T	0.056	22.6909	4.64843	1.11e-06	Triglycerides	0.00180963	Tsimane only
chr5	151131950	T	G	0.056	21.5349	4.66911	4.16e-06	Triglycerides	0.0159769	Tsimane and Moseten
chr2	132585085	A	G	0.067	-17.9094	4.50497	7.2e-05	Triglycerides	0.0880362	Tsimane and Moseten
