# Supplementary material for: Natural selection of immune and metabolic genes associated with health in two lowland Bolivian populations
Source: Proc Natl Acad Sci U S A. 2022 Dec 27;120(1):e2207544120. doi: 10.1073/pnas.2207544120 (PMC9910614; doi:10.1073/pnas.2207544120)
Supplement: Supplementary file 11 — Dataset S10 (XLSX) [file pnas.2207544120.sd10.xlsx]

## Sheet: Sheet1
Dataset S10. Tag SNPs in candidate regions associated with phenotypic traits
Chromosome	Location (hg38)	Minor allele	Major allele	Minor allele frequency	Effect size (beta)	Effect size (se)	P-value	Trait	Adjusted p-value	Sample	Variant type	Global minor allele	Global MAF	MAF (of global minor) in CLM	MAF (of global minor) in MXL	MAF (of global minor) in PEL	MAF (of global minor) in PUR	CADD score
chr14	36702706	A	G	0.08	3.30648	0.835571	7.77e-05	Glucose	0.0863688	Tsimane only	intron variant	G	0.31	0.26	0.44	0.56	0.15	G:8.884
chr14	36702746	T	C	0.08	3.30648	0.835571	7.77e-05	Glucose	0.0863688	Tsimane only	intron variant	C	0.31	0.26	0.44	0.56	0.15	C:1.402
chr5	151135958	C	T	0.056	22.6909	4.64843	1.11e-06	Triglycerides	0.00180963	Tsimane only	intron variant	T	0.414	0.46	0.52	0.57	0.54	C:4.280
chr5	151135958	C	T	0.061	22.8514	4.38726	2.04e-07	Triglycerides	0.00689617	Tsimane and Moseten	intron variant	T	0.414	0.46	0.52	0.57	0.54	C:4.280
chr5	151135958	C	T	0.062	9.81224	2.47357	7.47e-05	Total cholesterol	0.0891098	Tsimane and Moseten	intron variant	T	0.414	0.46	0.52	0.57	0.54	C:4.280
chr6	31039813	T	C	0.359	124.475	31.4208	7.54e-05	Lymphocytes (total)	0.0863688	Tsimane only	intergenic variant	C	0.37	0.41	0.35	0.35	0.37	T:0.518
chr6	31039813	T	C	0.359	119.764	30.3138	7.88e-05	Lymphocytes (total)	0.0917626	Tsimane and Moseten	intergenic variant	C	0.37	0.41	0.35	0.35	0.37	T:0.518
chr9	104792253	T	C	0.052	3.74623	0.669588	2.45e-08	HDL	0.000136039	Tsimane only	intron variant	T	0.427	0.24	0.27	0.14	0.32	C:6.719
chr9	104792253	T	C	0.058	2.78351	0.618903	7.17e-06	HDL	0.0159769	Tsimane and Moseten	intron variant	T	0.427	0.24	0.27	0.14	0.32	C:6.719
chr9	104794135	G	A	0.052	3.74623	0.669588	2.45e-08	HDL	0.000136039	Tsimane only	intron variant	G	0.39	0.22	0.23	0.13	0.29	A:1.131
chr9	104794135	G	A	0.058	2.85873	0.622135	4.53e-06	HDL	0.0159769	Tsimane and Moseten	intron variant	G	0.39	0.22	0.23	0.13	0.29	A:1.131
chr9	104794136	C	A	0.052	3.74623	0.669588	2.45e-08	HDL	0.000136039	Tsimane only	intron variant	C	0.39	0.22	0.23	0.13	0.29	A:3.397
chr9	104794136	C	A	0.058	2.85781	0.617147	3.82e-06	HDL	0.0159769	Tsimane and Moseten	intron variant	C	0.39	0.22	0.23	0.13	0.29	A:3.397
chr9	104815767	G	C	0.056	2.90767	0.637163	5.26e-06	HDL	0.0159769	Tsimane and Moseten
chr9	104801796	G	A	0.058	2.84667	0.628329	6.14e-06	HDL	0.0159769	Tsimane and Moseten
chr9	104809094	G	A	0.058	2.84667	0.628329	6.14e-06	HDL	0.0159769	Tsimane and Moseten
chr9	104808433	G	C	0.057	2.85884	0.631902	6.33e-06	HDL	0.0159769	Tsimane and Moseten
chr9	104793025	A	G	0.056	2.87255	0.636572	6.68e-06	HDL	0.0159769	Tsimane and Moseten
chr9	104794068	C	T	0.056	2.87255	0.636572	6.68e-06	HDL	0.0159769	Tsimane and Moseten
chr9	104802558	T	C	0.056	2.87255	0.636572	6.68e-06	HDL	0.0159769	Tsimane and Moseten
chr9	104790414	A	G	0.057	2.82537	0.630727	7.79e-06	HDL	0.0159769	Tsimane and Moseten
chr9	104790643	G	A	0.057	2.82537	0.630727	7.79e-06	HDL	0.0159769	Tsimane and Moseten
chr9	104790658	G	A	0.057	2.82537	0.630727	7.79e-06	HDL	0.0159769	Tsimane and Moseten
chr9	104790904	G	A	0.057	2.82537	0.630727	7.79e-06	HDL	0.0159769	Tsimane and Moseten
chr9	104791197	T	A	0.057	2.82537	0.630727	7.79e-06	HDL	0.0159769	Tsimane and Moseten
chr9	104791243	G	A	0.057	2.82537	0.630727	7.79e-06	HDL	0.0159769	Tsimane and Moseten
chr9	104791788	T	C	0.057	2.82537	0.630727	7.79e-06	HDL	0.0159769	Tsimane and Moseten
chr9	104792240	C	T	0.057	2.82537	0.630727	7.79e-06	HDL	0.0159769	Tsimane and Moseten
chr9	104792464	T	A	0.057	2.82537	0.630727	7.79e-06	HDL	0.0159769	Tsimane and Moseten
chr9	104793430	G	C	0.057	2.82537	0.630727	7.79e-06	HDL	0.0159769	Tsimane and Moseten
chr9	104800276	G	A	0.058	2.79276	0.625079	8.23e-06	HDL	0.0159769	Tsimane and Moseten
chr9	104807056	T	C	0.058	2.79276	0.625079	8.23e-06	HDL	0.0159769	Tsimane and Moseten
chr9	104822735	C	G	0.051	2.99096	0.67171	8.82e-06	HDL	0.0159769	Tsimane and Moseten
chr9	104829197	A	G	0.051	2.99096	0.67171	8.82e-06	HDL	0.0159769	Tsimane and Moseten
chr9	104792547	G	T	0.056	2.7787	0.63283	1.17e-05	HDL	0.0190745	Tsimane and Moseten
chr9	104802395	C	T	0.056	2.7787	0.63283	1.17e-05	HDL	0.0190745	Tsimane and Moseten
chr9	104811476	A	G	0.056	2.7787	0.63283	1.17e-05	HDL	0.0190745	Tsimane and Moseten
chr9	104800523	T	C	0.058	2.70536	0.621782	1.41e-05	HDL	0.0194277	Tsimane and Moseten
chr9	104802565	T	C	0.058	2.70536	0.621782	1.41e-05	HDL	0.0194277	Tsimane and Moseten
chr9	104823957	A	C	0.052	2.91588	0.670837	1.43e-05	HDL	0.0194277	Tsimane and Moseten
chr9	104825752	T	C	0.052	2.91588	0.670837	1.43e-05	HDL	0.0194277	Tsimane and Moseten
chr9	104828743	T	C	0.052	2.91588	0.670837	1.43e-05	HDL	0.0194277	Tsimane and Moseten
chr9	104837109	A	G	0.052	2.91588	0.670837	1.43e-05	HDL	0.0194277	Tsimane and Moseten
chr9	104833820	C	T	0.052	2.84441	0.665786	2e-05	HDL	0.0264373	Tsimane and Moseten
chr9	104808960	C	T	0.115	2.13033	0.498783	2.02e-05	HDL	0.0253324	Tsimane only
chr9	104818199	T	C	0.056	2.66909	0.629931	2.34e-05	HDL	0.0301176	Tsimane and Moseten
chr9	104801156	G	A	0.117	2.10402	0.502071	2.88e-05	HDL	0.0352145	Tsimane only
chr9	104813965	A	G	0.067	2.45347	0.586737	2.99e-05	HDL	0.0374969	Tsimane and Moseten
chr9	104837200	C	T	0.085	2.09986	0.529937	7.62e-05	HDL	0.0863688	Tsimane only
