# Supplementary material for: Natural selection of immune and metabolic genes associated with health in two lowland Bolivian populations
Source: Proc Natl Acad Sci U S A. 2022 Dec 27;120(1):e2207544120. doi: 10.1073/pnas.2207544120 (PMC9910614; doi:10.1073/pnas.2207544120)
Supplement: Supplementary file 12 — Dataset S11 (XLSX) [file pnas.2207544120.sd11.xlsx]

## Sheet: Sheet1
Dataset S11. Results from polygenic selection analyses
			Permutations matched for SNP density, conservation, and recombination rate		Permutations matched for gene proximity
Viral family	Variants in trait associated regions	Mean FCS value (observed)	Mean FCS value (null)	Adjusted p-value	Mean FCS value (null)	Adjusted p-value
ADV	1653	1.05686	1.13511	1	1.11537	0.8565
Coronaviruses	256	1.33878	1.1353	0.0008	1.11067	0.0435
DENV	562	1.09329	1.12299	1	1.11042	0.6096
EBOV	357	1.02127	1.11664	1	1.11034	0.8759
EBV	7337	1.0976	1.13579	1	1.11387	0.7277
HBV	1742	1.12229	1.12943	1	1.11083	0.4272
HCMV	497	1.29786	1.12905	0	1.10623	0.0372
HCV	3241	1.11173	1.13042	1	1.11261	0.5181
HIV	6825	1.13119	1.12266	0.26848	1.11405	0.244
HPV	5960	1.12154	1.12983	1	1.11137	0.379
HSV	2428	1.11487	1.13107	1	1.11343	0.4793
HTLV	1118	1.12357	1.13202	1	1.11114	0.4388
IAV	7455	1.16326	1.12779	0.0008	1.11247	0.0156
KSHV	4184	1.19399	1.12787	0	1.11358	0.0111
SV40	1080	1.02411	1.13566	1	1.11144	0.9148
VACV	567	1.07548	1.12923	1	1.11359	0.7007
