# Supplementary material for: Natural selection of immune and metabolic genes associated with health in two lowland Bolivian populations
Source: Proc Natl Acad Sci U S A. 2022 Dec 27;120(1):e2207544120. doi: 10.1073/pnas.2207544120 (PMC9910614; doi:10.1073/pnas.2207544120)
Supplement: Supplementary file 13 — Dataset S12 (XLSX) [file pnas.2207544120.sd12.xlsx]

## Sheet: Sheet1
Dataset S12. Results from polygenic selection analyses
P-value	Adjusted p-value	Mean FCS value (null)	Mean FCS value (observed)	Variants in trait associated regions	UKBB phenocode	Trait
0.9996	1	1.1336	1.10916	88401	30000	White blood cell (leukocyte) count
0.0322	0.236133	1.13346	1.1468	98478	30010	Red blood cell (erythrocyte) count
0.2408	1	1.13397	1.13983	84986	30020	Haemoglobin concentration
0.6627	1	1.13426	1.13069	76682	30030	Haematocrit percentage
0.3793	1	1.13366	1.13583	124986	30040	Mean corpuscular volume
0.2872	1	1.133	1.1371	120963	30050	Mean corpuscular haemoglobin
0.9226	1	1.13769	1.11847	39653	30060	Mean corpuscular haemoglobin concentration
1	1	1.13461	1.08866	137768	30080	Platelet count
1	1	1.13436	1.0893	101246	30090	Platelet crit
0.9175	1	1.13409	1.12361	98233	30120	Lymphocyte count
0.7945	1	1.13517	1.12912	95183	30130	Monocyte count
0.9927	1	1.13525	1.11507	78807	30140	Neutrophill count
1	1	1.13743	1.09563	101378	30150	Eosinophill count
0	0	1.13526	1.38693	5240	30160	Basophill count
0.4724	1	1.13349	1.13403	67704	30180	Lymphocyte percentage
0.6915	1	1.13519	1.13098	80216	30190	Monocyte percentage
0.8921	1	1.13407	1.12327	61619	30200	Neutrophill percentage
1	1	1.1364	1.10409	102401	30210	Eosinophill percentage
0.1888	1	1.13217	1.14743	13156	30220	Basophill percentage
1	1	1.13756	1.09046	87718	30240	Reticulocyte percentage
1	1	1.13743	1.08249	88750	30250	Reticulocyte count
0	0	1.13337	1.27922	55456	30710	C-reactive protein
